# Supplementary material for: Enantioselective Complexation of Xylopinine: A Cyclodextrin-Assisted CE and NMR Study
Source: Int J Mol Sci. 2025 Sep 26;26(19):9405. doi: 10.3390/ijms26199405 (PMC12524373; doi:10.3390/ijms26199405)
Supplement: Supplementary file 1 [file ijms-26-09405-s001.zip]

Archive with 1 entries (1 files):
- ijms-3876531-supplementary.pdf
